# Supplementary material for: A Comparative Evaluation of the Genetic Variant Spectrum in the USH2A Gene in Russian Patients with Isolated and Syndromic Forms of Retinitis Pigmentosa
Source: Int J Mol Sci. 2024 Nov 13;25(22):12169. doi: 10.3390/ijms252212169 (PMC11595071; doi:10.3390/ijms252212169)
Supplement: Supplementary file 1 [file ijms-25-12169-s001.zip]

Archive with 1 entries (1 files):
- suppl mat.xlsx
