# Supplementary material for: A Comparative Evaluation of the Genetic Variant Spectrum in the USH2A Gene in Russian Patients with Isolated and Syndromic Forms of Retinitis Pigmentosa
Source: Int J Mol Sci. 2024 Nov 13;25(22):12169. doi: 10.3390/ijms252212169 (PMC11595071; doi:10.3390/ijms252212169)
Supplement: Supplementary file 1 [file ijms-25-12169-s001.zip › suppl mat.xlsx]

## Sheet: Table S1
Table S1. IRD-associated genes screened using custom panel «Ophthalmo»
212 Genes
ABCA4
ABCB6
ABCC6
ADAM9
ADAMTSL4
AGK
AIPL1
ALDH1A3
ARL2BP
ARL6
ARMS2
BBS2
BEST1
BFSP2
C8orf37
CA4
CABP4
CACNA1F
CAPN5
CDHR1
CEP164
CEP290
CERKL
CHM
CHMP4B
CHN1
CHRDL1
CHST6
CLN3
CLRN1
CNGA1
CNGA3
CNGB1
CNGB3
CNNM4
COL11A2
COL8A2
CRB1
CRX
CRYAA
CRYAB
CRYBA1
CRYBA2
CRYBA4
CRYBB1
CRYBB2
CRYBB3
CRYGB
CRYGC
CRYGD
CRYGS
CYP1B1
CYP4V2
DCN
EFEMP1
ELOVL4
EPHA2
EYS
FAM161A
FOXC1
FOXE3
FRMD7
FSCN2
FYCO1
FZD4
GCNT2
GDF3
GDF6
GJA3
GJA8
GNAT1
GNAT2
GPR143
GPR179
GRK1
GRM6
GUCA1A
GUCY2D
HGSNAT
HMCN1
HSF4
HTRA1
IDH3B
IFT172
IMPDH1
IMPG1
IMPG2
KCNJ13
KCNV2
KERA
KIF21A
KLHL7
KRT12
KRT3
LCA5
LIM2
LRAT
LRIT3
LRP5
LSS
LTBP2
MAF
MAK
MERTK
MFRP
MIP
MYOC
NDP
NHS
NMNAT1
NR2E3
NRL
NTF4
OAT
OCA2
OFD1
OPA1
OPA3
OPN1LW
OPN1MW
OPN1SW
OPTN
OTX2
PAX2
PAX6
PCARE
PDE6A
PDE6B
PDE6C
PDE6G
PDE6H
PIKFYVE
PITPNM3
PITX2
PITX3
PLA2G5
POLG
POLG2
PRCD
PROM1
PRPF3
PRPF31
PRPF4
PRPF6
PRPF8
PRPH2
PRSS56
RAB18
RAB28
RAB3GAP1
RAX
RB1
RBP3
RBP4
RD3
RDH12
RDH5
RGR
RGS9
RGS9BP
RHO
RIMS1
RLBP1
ROM1
RP1
RP1L1
RP2
RP9
RPE65
RPGR
RS1
SAG
SEMA4A
SHH
SIPA1L3
SIX6
SLC16A12
SLC24A1
SLC25A4
SLC38A8
SLC4A11
SLC7A14
SMOC1
SNRNP200
SOX2
SPATA7
STRA6
TCF4
TDRD7
TEAD1
TENM3
TIMP3
TMEM126A
TOPORS
TRPM1
TSPAN12
TTC21B
TTC8
TUBB3
TULP1
UBIAD1
UNC45B
USH2A
VIM
VSX1
VSX2
WDR36
WFS1
ZEB1
ZNF408
ZNF513
ZNF644

## Sheet: Table S2
Table 2S. Oligonucleotide sequences and reaction conditions for the detection of the c.7595-2144A>G pathogenic USH2A variant.
Oligonucleotide sequence (5ʹ→3ʹ) for ligation	Primer sequence (5ʹ→3ʹ) for PCR
FN: GTTCGTACGTGAATCGCGGTACGAAATTGAACACCTCTCCTTTCCCAAGA	F: GTTCGTACGTGAATCGCGGTAC
FM: GTTCGTACGTGAATCGCGGTACGAACACCTCTCCTTTCCCAAGG	R: CATGAAGGCATCGGATCGCATC
R: TAAGAGATCATCTTTAAGAAAAGGCTGTGTATTGTGGATGCGATCCGATGCCTTCATG
The ligation reaction was carried out in 5 μL of a reaction mixture containing 1x ligation buffer (20 mM Tris-HCl pH 7.5, 20 mM KCl, 10 mM MgCl2, 0.1% Igepal, 0.01 mM rATP, 1 mM DTT), 3 specific probes a concentration of 100fmol/μl each, 0.4 units of thermophilic DNA ligase activity, and 0.1–1 μg of genomic DNA. Ligation conditions were as follows: initial denaturation at 95°C for 5 min, then lig…	Polymerase chain reaction (PCR) was carried out according to the following scheme: to 15 μL of a reaction mixture containing 1x PCR buffer (67 mM Tris-HCl, 16.6 mM (NH4) 2SO4, 0.01% Twin-20, pH 8.8.), 0.25 μM each universal oligoprimer, 250 μM each deoxynucleoside triphosphate, and 1.5 units thermophilic DNA polymerase, 5 μL ligate was added. The PCR reaction was carried out on a programmable the…

## Sheet: Table S3
Table S3. Clinical and genetic characteristics for patients with biallelic pathogenic / likely pathogenic USH2A variants. (*previously undescribed variants are highlighted in bold)
ID №	Sex	Age	1st variant	2nd variant	Age of onset	Region of residence	Visual acuity OD/OS	Fundus	Vision impairment symptoms	Hearing impairment
Non-syndromic RP
1	f	47	c.11864G>A, p.(Trp3955*)	c.12574C>T, p.(Arg4192Cys)	30	Moscow	0.07 / counting fingers in front of the face	Singular pigment agglomerates similar to “bone spicules” in distal periphery	Nyctalopia, visual field constriction, exacerbated cataract	-
2	m	59	c.1150del, p.(Tyr384Ilefs*14)	c.2802T>G, p.(Cys934Trp)	49	the Republic of Tatarstan	0.9/0.01	Singular pigment agglomerates similar to “bone spicules” in distal periphery	Nyctalopia	-
3	m	35	c.8232G>A, p.(Trp2744*)	c.13335_13347delinsCTTG, p.(Glu4445_Ser4449del insAspLeu)	28	Moscow	0.7/0.5	Pigment redistribution similar to “bone spicules”, cystoid macular edema	Nyctalopia, visual field constriction	-
4	m	38	c.1391G>A, p.(Arg464His)	c.4946_4949delinsAAGC, p.(Gly1649_Gly1650delinsGluAla)	10	Moscow	0.01/0.01	Pigment redistribution similar to “bone spicules”, waxy optic disc	Nyctalopia, visual field constriction, posterior subcapsular cataract	-
5	f	36	c.11048-2A>G	c.13010C>T, p.(Thr4337Met)	22	Moscow	0.7/0.6	Pigment redistribution similar to “bone spicules”, cystoid macular edema	Nyctalopia	-
6	f	58	c.8320G>A, p.(Ala2774Thr)	c.11864G>A, p.(Trp3955*)	12	Arkhangelsk region	0.4/0.4	Foci of atrophy of pigment epithelium	Visual field constriction	-
7	f	42	del 22-24	c.13335_13347delinsCTTG, p.(Glu4445_Ser4449del insAspLeu)	25	Novosibirsk region	0.7/0.07	Pigment redistribution similar to “bone spicules” in periphery	Nyctalopia, visual field constriction	-
8	m	49	c.12752G>T, p.(Ser4251Ile)	c.15520-1G>A	42	Irkutsk region	0.05/0.05	Pigment redistribution similar to “bone spicules”	Nyctalopia	-
9	f	40	c.11864G>A, p.(Trp3955*)	c.13335_13347delinsCTTG, p.(Glu4445_Ser4449del insAspLeu)	18	Saratov region	0.3/0.7	Pigment redistribution similar to “bone spicules” in periphery	Nyctalopia, visual field constriction	-
10	f	50	del 22-24	c.8682-9A>G	27	Sverdlovsk region	0.05/0.05	Pigment redistribution similar to “bone spicules” in periphery	Nyctalopia, visual field constriction, “foggy” vision	-
11	f	47	c.12234_12235del, p.(Asn4079Trpfs*19)	c.12580T>C, p.(Cys4194Arg)	42	the Chuvash Republic	0.9/0.7	Pigment redistribution similar to “bone spicules” in middle periphery	Nyctalopia, visual field constriction, “foggy” vision	-
12	m	50	c.13335_13347delinsCTTG, p.(Glu4445_Ser4449del insAspLeu)	c.13335_13347delinsCTTG, p.(Glu4445_Ser4449del insAspLeu)	16	Ulyanovsk region	0.1/0.05	Pigment redistribution similar to “bone spicules” in periphery	Nyctalopia, visual field constriction	-
13	f	59	c.9958G>T, p.(Gly3320Cys) c.8284C>G, p.(Pro2762Ala)	c.13393A>T, p.(Lys4465*)	n/d	the Republic of Buryatia	n/d	n/d	Nyctalopia, visual field constriction, exacerbated cataract	-
14	f	39	del 22-24	c.11864G>A, p.(Trp3955*)	30	the Republic of Buryatia	n/d	n/d	Nyctalopia, visual field constriction	-
15	m	45	c.13335_13347delinsCTTG, p.(Glu4445_Ser4449del insAspLeu)	c.13335_13347delinsCTTG, p.(Glu4445_Ser4449del insAspLeu)	n/d	the Republic of Buryatia	n/d	n/d	Nyctalopia	-
16	f	46	c.4957C>T, p.(Arg1653*)	c.13335_13347delinsCTTG, p.(Glu4445_Ser4449del insAspLeu)	35	Sverdlovsk region	0.8/0.85	Pigment redistribution similar to “bone spicules” in middle periphery	Nyctalopia, visual field constriction	-
17	m	50	c.2299del, p.(Glu767Serfs*21)	c.12575G>A, p.(Arg4192His)	40	Moscow	n/d	n/d	Nyctalopia, visual field constriction	-
18	m	36	c.2802T>G, p.(Cys934Trp)	c.2802T>G, p.(Cys934Trp)	34	the Chuvash Republic	0.08/0.1	Multiple pigment agglomerates similar to “bone spicules” in middle periphery	Nyctalopia, visual field constriction	-
19	m	45	c.12574C>T, p.(Arg4192Cys)	c.14791+2T>A	34	the Republic of Bashkortostan	Counting fingers in front of the face/0.1	Foci of dystrophy on the macula and the periphery similar to «bone spicules»	Nyctalopia, visual field constriction	-
20	f	43	c.949C>A, p.(Arg317Arg)	c.11156G>A, p.(Arg3719His)	35	Rostov region	0.2/0.2	Pigment redistribution similar to “bone spicules” in middle periphery, waxy optic disc	Visual field constriction	-
21	m	33	c.11864G>A, p.(Trp3955*)	c.12574C>T, p.(Arg4192Cys)	30	Orenburg region	0.02/0.02	Multiple peripheral pigment agglomerates similar to “bone spicules”, waxy optic disc	Nyctalopia, visual field constriction	-
22	m	45	c.2276G>T, p.(Cys759Phe)	c.4957C>T, p.(Arg1653*)	40	Krasnodar Krai	0.04/0.04	Multiple peripheral pigment agglomerates similar to “bone spicules”	Nyctalopia, visual field constriction	-
23	m	25	c.11864G>A, p.(Trp3955*)	c.13335_13347delinsCTTG, p.(Glu4445_Ser4449del insAspLeu)	20	Novosibirsk region	0.5/0.2	Paving stone retinal degeneration	Nyctalopia, visual field constriction	-
24	f	39	c.11864G>A, p.(Trp3955*)	c.13335_13347delinsCTTG, p.(Glu4445_Ser4449del insAspLeu)	27	Irkutsk region	0.5/0.65	Singular peripheral pigment agglomerates similar to “bone spicules”	Nyctalopia, visual field constriction	-
25	f	35	c.9958G>T, p.(Gly3320Cys) c.8284C>G, p.(Pro2762Ala)	c.10073G>A, p.(Cys3358Tyr)	n/d	the Republic of Buryatia	n/d	n/d	Visual field constriction, “foggy” vision	-
26	m	50	c.4957C>T, p.(Arg1653*)	c.13700del, p.(Leu4567Profs*16)	30	Novosibirsk region	0.04/0.04	Multiple peripheral pigment agglomerates similar to “bone spicules”	Nyctalopia, exacerbated cataract	-
27	f	36	c.13393A>T, p.(Lys4465*)	c.12575G>A, p.(Arg4192His)	27	Moscow	0.15/0.3	n/d	Visual field constriction	-
28	f	45	c.2802T>G, p.(Cys934Trp)	c.11864G>A, p.(Trp3955*)	n/d	the Republic of Sakha (Yakutia)	n/d	n/d	Nyctalopia	-
29	m	35	c.2167+5G>A	c.5925G>A, p.(Trp1975*)	33	Moscow	0.5/0.5	Pigment redistribution similar to “bone spicules” in middle periphery, macular edema	Nyctalopia, visual field constriction	-
30	f	45	c.11864G>A, p.(Trp3955*)	c.13335_13347delinsCTTG, p.(Glu4445_Ser4449del insAspLeu)	10	the Republic of Bashkortostan	0.7/0.7	Singular pigment agglomerates similar to “bone spicules” in distal periphery	Nyctalopia	-
31	f	30	c.4957C>T, p.(Arg1653*)	c.13335_13347delinsCTTG, p.(Glu4445_Ser4449del insAspLeu)	28	Saint Petersburg	0.08/0.25	Pigment redistribution similar to “bone spicules” in periphery	Nyctalopia, visual field constriction	-
32	m	36	c.2802T>G, p.(Cys934Trp)	c.4174G>T, p.(Gly1392*)	n/d	Saint Petersburg	n/d	n/d	Nyctalopia, visual field constriction, color perception impairment	-
33	m	42	c.11864G>A, p.(Trp3955*)	c.12575G>A, p.(Arg4192His)	28	Moscow	0.15/0.2	Pigment redistribution similar to “bone spicules” in periphery	Visual field constriction	-
34	f	37	c.11864G>A, p.(Trp3955*)	c.13393A>T, p.(Lys4465*)	8	the Republic of Sakha (Yakutia)	0.005/0.005	Singular peripheral pigment agglomerates similar to “bone spicules”	Nyctalopia, severe myopia	-
35	f	31	c.8682-9A>G	c.11864G>A, p.(Trp3955*)	15	Novosibirsk region	0.2/0.3	Multiple peripheral pigment agglomerates similar to “bone spicules”	Nyctalopia, visual field constriction	-
36	f	35	c.9424G>T, p.(Gly3142*)	c.13335_13347delinsCTTG, p.(Glu4445_Ser4449del insAspLeu)	28	Irkutsk region	0.06/0.05	Singular peripheral pigment agglomerates similar to “bone spicules”	Nyctalopia, visual field constriction	-
37	f	44	c.10073G>A, p.(Cys3358Tyr)	c.11864G>A, p.(Trp3955*)	16	Moscow	0.4/0.4	Mottled macular dystrophy, peripheral pigment agglomerates similar to “bone spicules”	Nyctalopia, visual field constriction	-
38	m	49	c.2610C>A, p.(Cys870*)	c.4174G>T, p.(Gly1392*)	35	the Udmurt Republic	0.7/0.6	Multiple peripheral pigment agglomerates similar to “bone spicules”	Nyctalopia, visual field constriction	-
39	m	31	c.13335_13347delinsCTTG, p.(Glu4445_Ser4449del insAspLeu)	c.13335_13347delinsCTTG, p.(Glu4445_Ser4449del insAspLeu)	29	Moscow	0.4/0.9	Singular peripheral pigment agglomerates similar to “bone spicules”	Nyctalopia, visual field constriction	-
40	f	25	c.1836_1839dup, p.(Gly614Tyrfs*6)	c.13335_13347delinsCTTG, p.(Glu4445_Ser4449del insAspLeu)	13	Moscow	0.01/0.01	Singular peripheral pigment agglomerates similar to “bone spicules”, mottled macular dystrophy	Nyctalopia, visual field constriction, «foggy» vision	-
41	m	26	c.11864G>A, p.(Trp3955*)	c.13335_13347delinsCTTG, p.(Glu4445_Ser4449del insAspLeu)	17	Chelyabinsk region	0.02/0.05	Multiple peripheral pigment agglomerates similar to “bone spicules”	Nyctalopia	-
42	m	45	c.2276G>T, p.(Cys759Phe)	c.2276G>T, p.(Cys759Phe)	30	Zabaykalsky Krai	45292	Multiple peripheral pigment agglomerates similar to “bone spicules”	Nyctalopia, exacerbated cataract	-
43	m	31	c.11389+3A>T	c.11864G>A, p.(Trp3955*)	21	Tyumen region	0.1/0.2	Multiple peripheral pigment agglomerates similar to “bone spicules”	Nyctalopia, visual field constriction	-
44	m	52	c.11156G>A, p.(Arg3719His)	c.11156G>A, p.(Arg3719His)	20	the Udmurt Republic	0.04/0.04	Moderate peripheral pigment agglomerates similar to “bone spicules”, waxy optic disc	Nyctalopia, visual field constriction	-
45	m	43	c.4988-2A>G	c.13335_13347delinsCTTG, p.(Glu4445_Ser4449del insAspLeu)	41	the Republic of Tatarstan	0.5/0.5	Peripheral pigment agglomerates similar to “bone spicules”	Nyctalopia, visual field constriction	-
46	m	26	c.13335_13347delinsCTTG, p.(Glu4445_Ser4449del insAspLeu)	c.14707dup, p.(Thr4903Asnfs*51)	19	Tyumen region	1/0.8	Peripheral pigment agglomerates similar to “bone spicules”, waxy optic disc	Nyctalopia, visual field constriction	-
47	m	50	c.2276G>T, p.(Cys759Phe)	c.11864G>A, p.(Trp3955*)	30	Novosibirsk region	0.9/1	Singular peripheral pigment agglomerates similar to “bone spicules”, waxy optic disc	Nyctalopia, visual field constriction	-
48	f	51	c.13339A>G, p.(Met4447Val)	c.13335_13347delinsCTTG, p.(Glu4445_Ser4449del insAspLeu)	35	Saint Petersburg	0.2/0.3	Singular peripheral pigment agglomerates similar to “bone spicules”	Nyctalopia	-
49	m	30	c.8682-9A>G	c.12574C>T, p.(Arg4192Cys)	10	Irkutsk region	0.1/0.1	Pigment redistribution similar to “bone spicules” in periphery along the blood vessels	Nyctalopia, visual field constriction	-
50	f	58	c.2802T>G, p.(Cys934Trp)	c.2923_2929dup, p.(Ile977Serfs*9)	51	the Chuvash Republic	0.8/0.4	Peripheral pigment agglomerates similar to “bone spicules”	Nyctalopia, visual field constriction, exacerbated posterior subcapsular cataract	-
51	f	51	c.9386_9389del, p.(Asp3129fs)	c.13335_13347delinsCTTG, p.(Glu4445_Ser4449del insAspLeu)	16	Omsk region	0.05/0.15	Peripheral pigment agglomerates similar to “bone spicules”	Nyctalopia, visual field constriction, exacerbated cataract	-
52	f	36	c.10073G>A, p.(Cys3358Tyr)	c.12234_12235del, p.(Asn4079fs)	30	Samara region	0.3/0.4	Pigment agglomerates similar to “bone spicules” on the entire retina	Nyctalopia, visual field constriction	-
53	m	40	c.11864G>A, p.(Trp3955*)	c.13335_13347delinsCTTG, p.(Glu4445_Ser4449del insAspLeu)	16	Moscow	0.05/0.05	Pigment redistribution similar to “bone spicules” in distal and middle periphery, waxy optic disc	Nystagmus,	-
54	m	48	c.2473_2474del, p.(Gln825fs)	c.9571-2A>C	28	Moscow	0.1/0.2	Pigment redistribution similar to “bone spicules” in periphery	Nyctalopia	-
55	f	38	c.6399G>A, p.(Trp2133*)	c.13335_13347delinsCTTG, p.(Glu4445_Ser4449del insAspLeu)	30	Saint Petersburg	0.5/0.04	Moderate distribution of “bone spicules” in distal periphery	Nyctalopia, visual field constriction, nystagmus	-
Syndromic RP
1	m	22	c.1606T>C, p.(Cys536Arg)	c.11864G>A, p.(Trp3955*)	18	Bryansk region	0.1/0.1	Singular pigment agglomerates similar to “bone spicules” in periphery	Photophobia, visual field constriction	Moderate-to-severe bilateral sensorineural hearing loss since early childhood
2	m	23	c.8682-9A>G	c.11864G>A, p.(Trp3955*)	8	Yaroslavl region	0.1/0.2	Singular pigment agglomerates similar to “bone spicules” in periphery	Nyctalopia, photophobia, visual field constriction	Moderate-to-severe bilateral sensorineural hearing loss detected at the age of 2 years
3	f	9	c.9424G>T, p.(Gly3142*)	c.11864G>A, p.(Trp3955*)	n/d	Moscow	n/d	n/d	n/d	Moderate-to-severe bilateral sensorineural hearing loss detected at the age of 3 years
4	m	9	c.8682-9A>G	c.11864G>A, p.(Trp3955*)	n/d	Moscow	n/d	n/d	n/d	Moderate-to-severe bilateral sensorineural hearing loss since early childhood
5	m	15	c.8682-9A>G	c.11864G>A, p.(Trp3955*)	n/d	Moscow	n/d	n/d	n/d	Moderate-to-severe bilateral sensorineural hearing loss detected at the age of 3 years
6	m	39	del 22-24	c.11864G>A, p.(Trp3955*)	46	Saint Petersburg	0.05/0.05	Multiple peripheral pigment agglomerates similar to “bone spicules”	Nyctalopia	Hearing impairment since puberty
7	m	54	c.6708_6711dup, p.(Glu2238*)	c.11864G>A, p.(Trp3955*)	5	the Republic of Tatarstan	0.05/0	Multiple peripheral pigment agglomerates similar to “bone spicules”	Nyctalopia, loss of object vision	Hearing impairment since childhood
8	f	33	c.3932C>A, p.(Ser1311*)	c.11864G>A, p.(Trp3955*)	10	Moscow	0.7/0.7	Multiple peripheral pigment agglomerates similar to “bone spicules”	Visual field constriction, nyctalopia	Moderate bilateral sensorineural hearing loss since the age of 5 years
9	f	52	c.10073G>A, p.(Cys3358Tyr)	c.11864G>A, p.(Trp3955*)	45	Moscow	0.03/0.01	Singular pigment agglomerates similar to “bone spicules” in periphery, waxy optic disc	Visual field constriction	Hearing impairment since childhood
10	m	40	c.252T>A, p.(Cys84*)	c.5329C>T, p.(Arg1777Trp)	10	the Republic of Tatarstan	0.4/0.3	Singular pigment agglomerates similar to “bone spicules” in periphery	Visual field constriction, nyctalopia	Hearing impairment since childhood
11	f	32	c.908G>A, p.(Arg303His )	c.8682-9A>G	18	Moscow	0.3/0.3	Singular pigment agglomerates similar to “bone spicules” in periphery	Visual field constriction, nyctalopia	Moderate bilateral sensorineural hearing loss detected during puberty
12	f	22	c.2299del, p.(Glu767Serfs*21)	c.11864G>A, p.(Trp3955*)	13	Moscow	0,5/0,6	Singular pigment agglomerates similar to “bone spicules” in periphery	Visual field constriction, nyctalopia	Hearing impairment since childhood
13	m	61	del 22-24	c.9424G>T, p.(Gly3142*)	8	Ryazan region	0,4/0,3	Multiple pigment agglomerates similar to “bone spicules” in middle periphery	Visual field constriction, nyctalopia	Moderate-to-severe bilateral sensorineural hearing loss detected at the age of 7 years
14	m	17	c.2610C>A, p.(Cys870*)	c.11864G>A, p.(Trp3955*)	11	Tyumen region	0,2/0,2	Singular pigment agglomerates similar to “bone spicules” in middle periphery	Nyctalopia	Moderate-to-severe bilateral sensorineural hearing loss detected at the age of 3 years
